# Supplementary material for: Mycobacterium bovis Strain Ravenel Is Attenuated in Cattle
Source: Pathogens. 2022 Nov 11;11(11):1330. doi: 10.3390/pathogens11111330 (PMC9699013; doi:10.3390/pathogens11111330)
Supplement: Supplementary file 1 [file pathogens-11-01330-s001.zip]

Archive with 1 entries (1 files):
- pathogens-1899478-supplementary.xlsx
